# Supplementary material for: Discrete LAT condensates encode antigen information from single pMHC:TCR binding events
Source: Nat Commun. 2022 Dec 2;13:7446. doi: 10.1038/s41467-022-35093-9 (PMC9718779; doi:10.1038/s41467-022-35093-9)
Supplement: Supplementary file 13 — Source Data [file 41467_2022_35093_MOESM13_ESM.xlsx]

## Sheet: 1C
Density (um-2)	15.9		0		0.43
time (s)	n_lat	time (s)	n_lat	time (s)	n_lat
0	0	0	129	0	0
2.18	0	1.97	132	2.46	72.6
4.3	0	4.06	130	4.92	63.1
6.41	0	5.98	200	7.52	77.1
8.51	568	8.06	137	10	117
10.6	522	9.96	204	12.5	72.2
12.7	724	12	203	15	65
14.9	777	14.1	203	17.4	64.5
17	798	16	222	19.8	63.1
19.2	1000	18.1	126	22.2	59.9
21.3	1080	20	179	24.6	81.3
23.4	1330	22	125	26.9	86.6
25.6	1710	24	132	29.2	87.5
27.7	1940	26	147	31.5	128
29.8	2530	28	117	33.9	188
31.9	2700	30.1	280	36.2	120
34	3050	32	114	38.6	170
36.2	3280	34.1	105	41	73.6
38.3	3260	36	113	43.3	123
40.5	4490	38.1	187	45.7	171
42.6	5160	40	207	48.1	120
44.7	6640	42.1	202	50.5	60.8
46.8	6910	44	224	52.9	126
49	8360	46	266	55.3	282
51.1	9390	48.1	229	57.7	260
53.2	9950	50	230	60.1	140
55.3	11400	52.1	265	62.5	198
57.4	12400	54	202	64.9	200
59.5	12400	56.1	198	67.3	320
61.7	13700	58	337	69.7	256
63.8	12200	60.1	272	72	237
66.2	12700	62	207	74.3	351
68.4	12600	64.1	340	76.7	386
70.7	12500	66	274	79	378
73	12000	68.1	205	81.3	456
75.2	12300	70	302	83.7	471
77.5	12800	72.1	225	86	400
79.8	11700	74	271	88.3	636
81.9	9720	76.1	298	90.7	369
84	10000	78	306	93.2	597
86.2	9110	80.1	305	95.5	618
88.3	9950	82	406	97.8	662
90.4	11000	84.1	472	100	443
92.5	11100	86	301	103	587
94.6	11900	88.1	386	105	592
96.8	10400	90	273	107	708
98.8	9450	92.1	172	110	414
101	7700	94	190	112	458
103	9890	96.1	457	114	474
105	8620	98	350	117	369
107	7630	100	283	119	419
109	7860	102	247	121	544
112	7930	104	184	124	583
114	10100	106	169	126	480
116	9510	108	77.3	128	600
118	8830	110	80.5	131	656
120	8580	112	160	133	470
122	6780	114	0	135	459
124	6330	116	68.8	138	430
126	6300	118	0	140	423
129	5520	120	0	142	450
131	4060	122	0	145	495
133	4970	124	74.6	147	688
135	5140	126	0	149	553
137	4470	128	82.7	152	487
139	5570	130	0	154	404
141	4170	132	0	156	405
143	4000	134	0	159	404
146	2210	136	0	161	382
148	2220	138	0	164	389
150	3700	140	0	166	300
152	3500	142	0	168	359
154	3540	144	0	171	454
156	3890	146	0	173	315
158	4500	148	0	175	356
160	4510	150	75.8	178	315
163	2630	152	0	180	550
165	3550	154	0	182	429
167	3500	156	0	185	874
169	3160	158	0	187	943
171	5700	160	0	189	778
173	3910	162	0	192	436
175	3130	164	0	194	192
177	3960	166	0	196	338
179	5690	168	0	199	165
182	4500	170	0	201	334
184	5480	172	0	203	190
186	4560	174	0	206	232
188	4700	176	0	208	172
190	6720	178	67.2	210	119
192	4010	180	0	213	187
195	5320	182	86.5	215	292
197	6030	184	0	217	238
199	7250	186	0	220	219
201	5110	188	0	222	116
203	5210	190	93.5	225	60.5
205	6960	192	0	227	112
207	7580	194	0	229	58.6
209	6460	196	0	232	177
211	7180	198	0	234	125
214	5530	200	0	236	62.4
216	7510	202	0	239	195
218	8500	204	0	241	174
220	8570	206	0	243	123
222	7900	208	0	246	359
224	8290	210	0	248	319
226	5960	212	0	251	284
228	5540	214	0	253	173
231	5770	216	0	255	235
233	6780	218	0	258	305
235	6380	220	0	260	131
237	5430	222	0	262	257
239	3700	224	0	265	380
241	4720	226	0	267	330
243	3760	228	0	269	157
246	3830	230	0	272	600
248	3350	232	0	274	310
250	2570	234	0	277	708
252	4270	235	0	279	521
254	5460	237	0	281	505
256	4570	239	0	284	486
258	6180	241	0	286	680
260	5200	243	0	289	778
262	5630	245	0	291	627
264	5560	247	0	293	478
267	5960	249	0	296	1190
269	5830	251	0	298	631
271	3310	253	0	301	673
273	3370	255	0	303	1040
275	4300	257	0	305	1160
277	5690	259	0	307	1080
279	4350	261	0	310	461
281	5840	263	0	312	418
284	6460	265	0	315	685
286	6100	267	0	317	530
288	5690	269	0	319	486
290	4650	271	0	322	519
292	4320	273	0	324	395
294	5670	275	0	326	338
297	4840	277	0	329	338
299	8400	279	0	331	383
301	4020	281	0	333	324
303	4900	283	0	336	318
305	3370	285	0	338	222
308	3160	287	0	340	316
310	3230	289	0	343	422
312	2770	291	0	345	236
314	3210	293	0	347	379
316	5180	295	0	350	594
318	5120	297	0	352	761
320	6010	299	0	355	353
322	6480	301	0	357	401
324	5140	302	0	359	466
327	6030	304	0	362	681
329	6430	306	0	364	864
331	5650	308	0	366	777
333	6750	310	0	368	471
335	4590	312	0	371	285
337	6160	314	0	373	166
339	5110	316	0	376	518
341	3530	318	0	378	205
344	2530	320	0	380	143
346	3820	322	0	383	76.7
348	4280	324	0	385	129
350	3440	326	0	387	124
352	2570	328	0	390	206
354	1940	330	0	392	344
356	2710	332	0	395	424
358	3080	334	0	397	542
360	3400	336	0	399	387
363	3160	338	0	402	185
365	4010	340	0	404	335
367	4440	342	0	406	290
369	3590	344	0	409	516
371	3050	346	0	411	409
373	4990	348	0	413	655
375	4020	350	0	416	827
378	3830	352	0	418	854
380	4040	354	0	421	570
382	3950	356	0	423	1070
384	2860	358	0	425	1040
387	4040	360	0	428	722
389	3210	362	0	430	512
391	1860	364	0	432	409
393	2880	366	0	435	630
395	3610	367	0	437	616
397	3220	369	0	439	500
399	2980	371	0	442	484
402	3840	373	0	444	476
404	4750	375	0	447	559
406	3980	377	0	449	637
408	4900	379	0	451	663
410	4180	381	0	454	712
412	3040	383	0	456	426
414	2900	385	0	458	508
416	3350	387	0	461	701
419	3160	389	0	463	594
421	3230	391	0	465	703
423	4640	393	0	468	770
425	4620	395	0	470	856

## Sheet: 1H
Top			Bottom
time (s)	pMHC_intensity		time (s)	n_lat
-10.089	0		-10.089	0
-8.059	0		-8.059	0
-6.06	0		-6.06	0
-4.03	0		-4.03	0
-2.015	0		-2.016	0
0	1.1168		0	0
2.014	1.10597		2.014	0
4.044	1.04103		4.044	0
6.043	0.989432		6.043	0
8.06	0.897408		8.06	0
10.073	0.976236		10.073	0
12.073	0.861745		12.072	0
14.087	1.14621		14.087	0
16.102	1.02103		16.102	0
18.116	0.966155		18.116	0
20.131	1.05868		20.131	0
22.13	0.92597		22.13	0
24.144	0.854763		24.144	0
26.158	1.05688		26.158	0
28.188	1.07822		28.188	0
30.202	1.04542		30.202	0
32.217	0.974913		32.217	0
34.231	1.27324		34.231	0
36.248	1.1856		36.248	257.099
38.26	1.02233		38.26	195.42
40.277	0.951311		40.276	299.909
42.275	1.14632		42.275	335.936
44.289	1.14931		44.289	532.275
46.323	1.13629		46.323	454.942
48.307	1.21346		48.307	556.059
50.306	1.19674		50.306	579.275
52.305	1.45322		52.305	581.796
54.319	0.934317		54.319	677.883
56.334	1.18766		56.334	710.599
58.351	1.05237		58.348	778.536
60.363	0.93324		60.363	821.085
62.361	0.880889		62.361	661.355
64.376	1.10746		64.376	683.02
66.405	1.12051		66.405	772.286
68.42	0.830847		68.42	1011.38
70.436	1.16063		70.436	996.905
72.435	0.955282		72.435	865.913
74.45	1.10421		74.449	836.587
76.465	1.02725		76.465	834.578
78.479	1.05166		78.479	753.084
80.493	0.936942		80.493	771.972
82.508	1.25667		82.508	946.266
84.522	1.10599		84.522	860.701
86.537	1.2215		86.537	882.966
88.551	1.03736		88.551	716.527
90.565	0.846529		90.565	680.426
92.564	0.910348		92.564	607.012
94.579	0.957197		94.578	570.115
96.593	0.943789		96.593	445.215
98.623	0.951886		98.623	445.962
100.624	0.994722		100.624	406.856
102.623	1.07974		102.623	449.883
104.623	0.928797		104.623	371.656
106.637	0.813977		106.637	372.914
108.667	0.856285		108.667	368.004
110.682	0.886543		110.682	261.598
112.697	1.03166		112.697	289.804
114.808	0.89981		114.805	256.52
116.804	0.947206		116.804	203.683
118.74	0.94543		118.74	216.784
120.802	0.826161		120.801	280.252
122.801	1.01004		122.8	227.966
124.815	0.774873		124.814	187.557
126.813	0.977294		126.813	149.728
128.797	0.840045		128.797	123.431
130.814	0.760664		130.814	128.04
132.828	0.800516		132.828	0
134.858	0.941853		134.858	0
136.842	0.828881		136.842	0
138.857	0.788927		138.857	0
140.871	0.850951		140.871	0
142.904	0		142.901	0
144.915	0		144.915	0
146.93	0		146.93	0
148.944	0		148.944	0
150.958	0		150.958	0

## Sheet: 2B
# LAT(um-2)	n_LAT
2730	1060
960	603
785	417
1620	858
1870	664
499	256
507	242
656	319

## Sheet: 2C
event index	dwell time (s)	n_lat *	condensate lifetime (s)
0	6.291	253.488	5.055
1	6.331	326.696	39.104
2	6.338	276.978	26.522
3	7.184	371.68	30.626
4	8.814	212.707	10.93
5	10.026	247.388	8.787
6	10.655	373.251	23.83
7	11.434	336.071	15.989
8	12.607	298.745	25.408
9	13.695	383.031	102.912
10	13.866	280.645	15.135
11	14.087	302.261	20.145
12	14.087	315.108	24.145
13	15.667	314.851	13.351
14	16.602	262.23	21.651
15	16.841	365.515	3.569
16	17.542	381.764	41.587
17	20.114	589.168	154.724
18	20.403	283.207	27.752
19	20.436	442.007	13.727
20	20.704	275.825	29.536
21	20.991	418.597	32.778
22	22.174	267.573	4.015
23	22.716	267.917	11.348
24	23.579	373.796	18.837
25	23.968	261.912	21.43
26	24.036	197.525	30.374
27	28.031	420.928	26.09
28	28.12	368.406	24.103
29	28.134	271.07	15.154
30	28.324	259.377	6.534
31	29.026	307.644	20.2
32	30.16	403.087	15.605
33	30.256	293.405	3.768
34	30.74	308.343	9.407
35	31.776	293.342	6.346
36	31.982	307.947	14.029
37	32.729	290.512	31.595
38	35.513	258.044	5.077
39	36.032	244.43	25.996
40	36.542	374.55	13.704
41	36.542	260.092	15.966
42	38.804	324.229	36.707
43	40.359	256.173	7.098
44	41.007	337.732	19.911
45	41.007	230.736	17.161
46	44.02	340.341	26.012
47	46.319	223.595	30.221
48	46.451	244.026	26.33
49	46.787	398.277	64.445
50	46.831	325.619	36.27
51	48.028	373.619	19.993
52	50.662	283.334	21.454
53	50.764	246.025	16.743
54	51.029	264.2	25.721
55	51.909	300.103	22.89
56	52.798	356.576	58.261
57	53.064	298.287	23.103
58	54.249	424.023	39.662
59	54.779	727.039	105.035
60	54.914	438.565	45.734
61	56.846	269.037	9.015
62	57.352	258.756	8.156
63	58.048	448.141	26.019
64	58.418	216.555	32.246
65	63.814	482.547	54.7
66	64.27	249.342	10.096
67	64.305	350.013	53.843
68	66.048	448.794	15.216
69	66.249	347.478	29.544
70	66.378	419.209	56.285
71	69.021	267.011	17.375
72	71.709	249.158	25.392
73	72.958	351.68	36.391
74	74.954	360.033	33.745
75	76.451	458.341	40.259
76	76.451	401.173	26.18
77	79.487	354.011	34.424
78	79.487	239.406	13.145
79	80.438	237.001	24.4
80	80.539	284.215	52.383
81	82.563	234.638	22.144
82	83.224	407.563	6.538
83	84.612	336.137	78.554
84	97.962	366.457	33.094
85	98.381	463.239	56.163
86	104.569	385.654	17.146
87	108.024	361.84	34.416
88	116.781	393.856	42.274
89	116.781	229.521	4.03
90	118.806	228.442	28.201
91	124.613	317.863	29.057
92	140.938	200.569	24.174
93	140.938	189.985	6.027
94	142.904	533.837	94.566
95	167.287	518.605	65.813
96	175.164	214.713	22.1
97	175.164	244.063	44.275
98	212.126	296.164	48.733
99	222.827	274.057	17.109
100	304.799	318.546	30.25

## Sheet: 3A
# event index	unproductive time	productive time
0	1.17	0
1	2	0
2	2.01	0
3	2.01	0
4	2.01	0
5	2.01	0
6	2.01	0
7	2.01	0
8	2.01	0
9	2.05	0
10	2.11	0
11	2.11	0
12	2.11	0
13	2.12	0
14	2.13	0
15	2.13	0
16	2.13	0
17	2.13	0
18	2.13	0
19	2.13	0
20	2.13	0
21	2.13	0
22	2.15	0
23	2.15	0
24	2.15	0
25	2.16	0
26	2.16	0
27	2.18	0
28	2.18	0
29	2.18	0
30	2.18	0
31	2.19	0
32	2.19	0
33	2.19	0
34	2.2	0
35	2.2	0
36	2.21	0
37	2.22	0
38	2.24	0
39	2.25	0
40	2.25	0
41	2.25	0
42	2.25	0
43	2.26	0
44	2.26	0
45	2.26	0
46	2.26	0
47	2.26	0
48	2.26	0
49	2.26	0
50	2.26	0
51	2.26	0
52	2.26	0
53	2.27	0
54	2.27	0
55	2.27	0
56	2.27	0
57	2.28	0
58	2.28	0
59	2.28	0
60	2.29	0
61	2.34	0
62	2.4	0
63	2.4	0
64	2.53	0
65	3.48	0
66	3.49	0
67	3.49	0
68	3.49	0
69	3.49	0
70	3.52	0
71	3.52	0
72	3.55	0
73	3.55	0
74	3.55	0
75	3.55	0
76	3.57	0
77	3.62	0
78	3.63	0
79	3.74	0
80	3.75	0
81	3.76	0
82	3.76	0
83	3.76	0
84	3.76	0
85	3.77	0
86	3.77	0
87	3.77	0
88	3.77	0
89	3.77	0
90	3.79	0
91	3.79	0
92	3.79	0
93	3.79	0
94	3.79	0
95	3.79	0
96	3.79	0
97	3.79	0
98	3.8	0
99	3.83	0
100	3.91	0
101	3.94	0
102	3.96	0
103	3.96	0
104	4	0
105	4	0
106	4.01	0
107	4.01	0
108	4.02	0
109	4.02	0
110	4.03	0
111	4.03	0
112	4.03	0
113	4.03	0
114	4.1	0
115	4.12	0
116	4.25	0
117	4.26	0
118	4.26	0
119	4.27	0
120	4.29	0
121	4.31	0
122	4.32	0
123	4.33	0
124	4.34	0
125	4.34	0
126	4.35	0
127	4.35	0
128	4.37	0
129	4.38	0
130	4.39	0
131	4.41	0
132	4.43	0
133	4.46	0
134	4.49	0
135	4.49	0
136	4.49	0
137	4.52	0
138	4.54	0
139	4.54	0
140	4.54	0
141	4.54	0
142	4.54	0
143	4.55	0
144	4.55	0
145	4.55	0
146	4.55	0
147	4.59	0
148	4.59	0
149	4.62	0
150	4.63	0
151	4.65	0
152	4.65	0
153	4.66	0
154	4.66	0
155	4.66	0
156	4.66	0
157	4.66	0
158	4.66	0
159	4.67	0
160	4.68	0
161	4.68	0
162	4.68	0
163	4.68	0
164	4.68	0
165	4.69	0
166	4.71	0
167	4.71	0
168	4.71	0
169	4.73	0
170	4.76	0
171	4.78	0
172	4.79	0
173	4.82	0
174	4.82	0
175	4.82	0
176	4.82	0
177	4.84	0
178	4.85	0
179	4.85	0
180	4.87	0
181	4.87	0
182	5.01	0
183	5.01	0
184	5.01	0
185	5.02	0
186	5.02	0
187	5.02	0
188	5.02	0
189	5.04	0
190	5.05	0
191	5.06	0
192	5.06	0
193	5.07	0
194	5.07	0
195	5.08	0
196	5.25	0
197	5.26	0
198	5.27	0
199	5.27	0
200	5.27	0
201	5.28	0
202	5.44	0
203	5.81	0
204	5.82	0
205	5.84	0
206	5.84	0
207	5.84	0
208	5.85	0
209	5.85	0
210	5.85	0
211	5.85	0
212	5.86	0
213	5.89	0
214	5.89	0
215	5.9	0
216	5.92	0
217	5.97	0
218	5.97	0
219	5.97	0
220	5.98	0
221	5.98	0
222	6	0
223	6	0
224	6.01	0
225	6.02	0
226	6.02	0
227	6.03	0
228	6.06	0
229	6.06	0
230	6.06	0
231	6.07	0
232	6.25	0
233	6.29	0
234	2.93	3.36
235	6.29	0
236	6.29	0
237	6.29	0
238	6.29	0
239	6.3	0
240	6.3	0
241	6.31	0
242	6.31	0
243	6.31	0
244	6.33	0
245	6.33	0
246	6.33	0
247	6.34	0
248	6.35	0
249	6.35	0
250	6.36	0
251	6.39	0
252	6.41	0
253	6.41	0
254	6.41	0
255	6.42	0
256	6.42	0
257	6.43	0
258	6.46	0
259	6.46	0
260	6.48	0
261	6.49	0
262	6.5	0
263	6.5	0
264	6.5	0
265	6.52	0
266	6.52	0
267	6.52	0
268	6.52	0
269	6.53	0
270	6.54	0
271	6.55	0
272	6.55	0
273	6.56	0
274	6.58	0
275	6.58	0
276	6.58	0
277	6.6	0
278	6.6	0
279	6.6	0
280	6.6	0
281	6.6	0
282	6.63	0
283	6.64	0
284	6.65	0
285	6.68	0
286	6.68	0
287	6.78	0
288	6.78	0
289	6.8	0
290	6.84	0
291	6.86	0
292	6.86	0
293	6.89	0
294	6.91	0
295	6.95	0
296	6.96	0
297	6.97	0
298	7	0
299	7	0
300	7.01	0
301	7.04	0
302	7.04	0
303	7.14	0
304	5.98	1.2
305	7.18	0
306	7.2	0
307	7.2	0
308	7.25	0
309	7.25	0
310	7.25	0
311	7.26	0
312	7.27	0
313	7.27	0
314	7.29	0
315	7.29	0
316	7.54	0
317	7.54	0
318	7.54	0
319	7.55	0
320	7.57	0
321	7.57	0
322	7.57	0
323	7.59	0
324	7.59	0
325	7.6	0
326	7.61	0
327	7.62	0
328	7.62	0
329	7.62	0
330	7.63	0
331	7.9	0
332	7.93	0
333	7.93	0
334	7.96	0
335	7.97	0
336	7.97	0
337	7.98	0
338	7.99	0
339	8	0
340	8	0
341	8	0
342	8	0
343	8.02	0
344	8.02	0
345	6.33	1.69
346	8.03	0
347	6.34	1.69
348	8.03	0
349	8.03	0
350	8.05	0
351	8.06	0
352	8.06	0
353	8.11	0
354	8.12	0
355	8.15	0
356	8.16	0
357	8.17	0
358	8.17	0
359	8.17	0
360	8.18	0
361	8.19	0
362	8.22	0
363	8.23	0
364	8.26	0
365	8.33	0
366	8.39	0
367	8.4	0
368	8.44	0
369	8.44	0
370	8.45	0
371	8.47	0
372	8.47	0
373	8.47	0
374	8.48	0
375	8.49	0
376	8.51	0
377	8.51	0
378	8.53	0
379	8.54	0
380	8.55	0
381	8.56	0
382	8.57	0
383	8.58	0
384	8.59	0
385	8.65	0
386	8.65	0
387	8.67	0
388	8.67	0
389	8.69	0
390	8.69	0
391	8.7	0
392	8.75	0
393	8.76	0
394	8.79	0
395	8.79	0
396	8.79	0
397	8.79	0
398	8.79	0
399	8.8	0
400	8.8	0
401	5.25	3.56
402	8.82	0
403	8.84	0
404	8.84	0
405	8.86	0
406	8.88	0
407	8.88	0
408	8.88	0
409	9.03	0
410	9.13	0
411	9.2	0
412	9.2	0
413	9.2	0
414	9.24	0
415	9.3	0
416	9.3	0
417	9.31	0
418	9.33	0
419	9.36	0
420	9.38	0
421	9.58	0
422	9.61	0
423	9.64	0
424	9.67	0
425	9.73	0
426	9.97	0
427	9.99	0
428	10	0
429	10	0
430	10	0
431	1.66	8.36
432	10	0
433	10	0
434	10	0
435	10.1	0
436	10.1	0
437	10.1	0
438	10.1	0
439	10.1	0
440	10.1	0
441	10.1	0
442	10.1	0
443	10.1	0
444	10.1	0
445	10.1	0
446	10.1	0
447	10.1	0
448	10.1	0
449	10.1	0
450	10.3	0
451	10.5	0
452	10.5	0
453	10.5	0
454	10.5	0
455	10.5	0
456	10.6	0
457	10.6	0
458	10.6	0
459	10.6	0
460	10.6	0
461	10.6	0
462	10.6	0
463	10.6	0
464	10.8	0
465	10.8	0
466	10.8	0
467	10.8	0
468	10.8	0
469	10.8	0
470	10.8	0
471	10.9	0
472	10.9	0
473	11	0
474	11	0
475	11	0
476	11	0
477	11.3	0
478	11.3	0
479	11.3	0
480	11.3	0
481	11.3	0
482	11.3	0
483	11.3	0
484	11.3	0
485	11.3	0
486	11.4	0
487	11.4	0
488	11.4	0
489	10.2	1.23
490	11.5	0
491	11.5	0
492	11.7	0
493	11.7	0
494	11.7	0
495	11.8	0
496	11.8	0
497	11.8	0
498	11.8	0
499	11.9	0
500	12	0
501	12	0
502	12	0
503	12	0
504	12	0
505	12	0
506	12	0
507	12	0
508	12	0
509	12.1	0
510	12.1	0
511	12.1	0
512	12.1	0
513	12.1	0
514	12.1	0
515	10.7	1.77
516	12.6	0
517	12.6	0
518	12.6	0
519	12.6	0
520	12.6	0
521	12.6	0
522	12.6	0
523	12.6	0
524	12.7	0
525	12.7	0
526	12.8	0
527	12.8	0
528	12.8	0
529	12.8	0
530	12.8	0
531	12.8	0
532	12.8	0
533	12.9	0
534	12.9	0
535	12.9	0
536	12.9	0
537	12.9	0
538	13	0
539	13	0
540	13	0
541	13	0
542	13.1	0
543	13.1	0
544	13.1	0
545	13.1	0
546	13.2	0
547	13.2	0
548	13.2	0
549	13.4	0
550	13.6	0
551	13.7	0
552	13.7	0
553	13.7	0
554	13.8	0
555	13.8	0
556	13.8	0
557	13.8	0
558	13.8	0
559	13.9	0
560	1.69	12.2
561	13.9	0
562	13.9	0
563	14	0
564	14	0
565	14	0
566	14	0
567	14	0
568	14	0
569	14	0
570	14	0
571	10	4.04
572	14.1	0
573	14.1	0
574	14.1	0
575	14.1	0
576	14.2	0
577	14.2	0
578	14.5	0
579	14.7	0
580	14.8	0
581	14.8	0
582	14.9	0
583	15	0
584	15	0
585	15	0
586	15.1	0
587	15.1	0
588	15.2	0
589	15.2	0
590	15.2	0
591	15.2	0
592	15.2	0
593	15.2	0
594	15.5	0
595	12.6	2.94
596	15.6	0
597	15.7	0
598	13.6	2.02
599	15.9	0
600	16	0
601	16	0
602	16	0
603	16.1	0
604	16.1	0
605	16.1	0
606	16.2	0
607	16.3	0
608	16.3	0
609	16.4	0
610	16.4	0
611	16.4	0
612	16.4	0
613	16.4	0
614	16.4	0
615	16.4	0
616	16.5	0
617	8	8.61
618	16.8	0
619	16.8	0
620	14.8	2.03
621	16.9	0
622	16.9	0
623	17	0
624	17	0
625	13.7	3.37
626	17.1	0
627	17.2	0
628	17.2	0
629	17.3	0
630	17.5	0
631	17.5	0
632	17.5	0
633	17.5	0
634	9.6	7.94
635	17.6	0
636	17.6	0
637	17.6	0
638	17.7	0
639	17.7	0
640	17.7	0
641	17.9	0
642	18	0
643	18	0
644	18	0
645	18	0
646	18.1	0
647	18.1	0
648	18.1	0
649	18.1	0
650	18.2	0
651	18.3	0
652	18.3	0
653	18.6	0
654	18.6	0
655	18.6	0
656	18.6	0
657	18.6	0
658	18.7	0
659	18.8	0
660	18.9	0
661	18.9	0
662	19	0
663	19.1	0
664	19.3	0
665	19.4	0
666	19.4	0
667	19.6	0
668	19.6	0
669	19.6	0
670	19.8	0
671	19.9	0
672	19.9	0
673	19.9	0
674	20	0
675	20	0
676	20.1	0
677	20.1	0
678	20.1	0
679	18.1	2.02
680	20.1	0
681	20.2	0
682	20.3	0
683	12.3	8.1
684	7.99	12.7
685	21	0
686	19	1.99
687	21.1	0
688	21.1	0
689	21.2	0
690	21.2	0
691	21.3	0
692	21.4	0
693	21.4	0
694	21.4	0
695	21.7	0
696	21.8	0
697	21.8	0
698	21.8	0
699	21.9	0
700	21.9	0
701	22.1	0
702	20.1	2.04
703	22.2	0
704	22.3	0
705	22.4	0
706	22.6	0
707	16.8	5.88
708	22.7	0
709	22.7	0
710	23.2	0
711	23.3	0
712	20.4	2.95
713	23.4	0
714	23.4	0
715	23.6	0
716	15.3	8.29
717	23.6	0
718	23.7	0
719	23.8	0
720	23.9	0
721	24	0
722	24	0
723	5.48	18.5
724	24	0
725	24	0
726	24	0
727	24	0
728	20.7	3.29
729	24.1	0
730	24.1	0
731	24.1	0
732	24.2	0
733	24.2	0
734	24.4	0
735	24.5	0
736	24.6	0
737	24.6	0
738	24.6	0
739	24.8	0
740	25.1	0
741	25.1	0
742	25.2	0
743	25.2	0
744	25.3	0
745	25.3	0
746	25.7	0
747	25.8	0
748	25.8	0
749	25.8	0
750	25.8	0
751	25.8	0
752	25.8	0
753	25.9	0
754	25.9	0
755	25.9	0
756	26	0
757	26	0
758	26	0
759	26.1	0
760	26.5	0
761	26.5	0
762	26.7	0
763	26.9	0
764	27.3	0
765	27.5	0
766	27.7	0
767	27.7	0
768	27.7	0
769	27.7	0
770	27.7	0
771	27.7	0
772	28	0
773	28	0
774	28	0
775	28	0
776	14	14.1
777	28.1	0
778	20.1	8.06
779	18.3	9.87
780	28.1	0
781	28.2	0
782	28.2	0
783	28.2	0
784	11.9	16.4
785	28.6	0
786	28.7	0
787	28.9	0
788	29.1	0
789	29.2	0
790	29.2	0
791	29.4	0
792	29	0.44
793	29.6	0
794	29.6	0
795	29.8	0
796	29.8	0
797	30	0
798	30	0
799	30	0
800	30.1	0
801	30.1	0
802	30.1	0
803	30.1	0
804	30.2	0
805	14.9	15.2
806	30.2	0
807	30.2	0
808	11.8	18.5
809	30.3	0
810	30.3	0
811	30.3	0
812	30.4	0
813	13.1	17.6
814	30.8	0
815	31.5	0
816	31.6	0
817	31.6	0
818	31.6	0
819	31.7	0
820	31.8	0
821	4.41	27.4
822	31.8	0
823	30.7	1.31
824	32	0
825	32	0
826	32.3	0
827	32.4	0
828	32.5	0
829	32.7	0
830	19.4	13.3
831	32.8	0
832	33.9	0
833	33.9	0
834	34	0
835	34.3	0
836	34.3	0
837	34.4	0
838	34.4	0
839	34.5	0
840	34.9	0
841	35.4	0
842	35.4	0
843	35.5	0
844	35.9	0
845	36	0
846	8.72	27.3
847	36.1	0
848	36.2	0
849	36.5	0
850	12.6	24
851	36.6	0
852	35.5	1.69
853	37.4	0
854	37.5	0
855	37.7	0
856	37.8	0
857	37.9	0
858	37.9	0
859	38.1	0
860	38.2	0
861	38.2	0
862	38.6	0
863	38.7	0
864	14	24.8
865	38.8	0
866	38.8	0
867	38.9	0
868	38.9	0
869	39.7	0
870	39.8	0
871	39.9	0
872	39.9	0
873	40	0
874	40	0
875	34.4	5.95
876	40.4	0
877	33.4	7.63
878	15.6	25.4
879	41.1	0
880	41.7	0
881	42.1	0
882	42.1	0
883	42.2	0
884	42.3	0
885	43	0
886	43.2	0
887	43.3	0
888	43.4	0
889	43.6	0
890	4.74	39.3
891	44	0
892	44.2	0
893	44.2	0
894	44.4	0
895	45.5	0
896	45.6	0
897	46	0
898	46.2	0
899	46.2	0
900	24.2	22.2
901	22.8	23.6
902	46.7	0
903	36.6	10.2
904	16.8	30.1
905	46.9	0
906	47.1	0
907	47.1	0
908	47.9	0
909	22.7	25.3
910	48.2	0
911	48.3	0
912	48.4	0
913	48.4	0
914	48.5	0
915	49	0
916	49.1	0
917	49.3	0
918	49.5	0
919	49.8	0
920	50	0
921	50.1	0
922	50.2	0
923	50.3	0
924	50.5	0
925	50.6	0
926	46.1	4.6
927	47.5	3.31
928	9.46	41.6
929	51.1	0
930	51.3	0
931	51.5	0
932	51.5	0
933	51.8	0
934	23.1	28.8
935	52.6	0
936	21.6	31.2
937	53	0
938	22.2	30.8
939	53.2	0
940	53.2	0
941	53.9	0
942	54	0
943	44.1	10.1
944	28.5	26.3
945	54.9	0
946	17	37.9
947	55.1	0
948	55.2	0
949	55.7	0
950	56.3	0
951	56.5	0
952	39.5	17.4
953	36.7	20.7
954	57.9	0
955	57.9	0
956	26.7	31.3
957	58.1	0
958	58.1	0
959	58.2	0
960	12.1	46.4
961	58.4	0
962	59.5	0
963	59.5	0
964	60.3	0
965	60.7	0
966	60.7	0
967	61.2	0
968	62.2	0
969	62.5	0
970	63.4	0
971	63.4	0
972	63.7	0
973	7.87	55.9
974	64	0
975	14.3	49.9
976	15.5	48.8
977	66	0
978	20.6	45.4
979	19.5	46.8
980	34.2	32.2
981	66.4	0
982	66.4	0
983	66.5	0
984	66.5	0
985	66.9	0
986	67	0
987	67.8	0
988	68	0
989	68	0
990	68.3	0
991	68.5	0
992	68.9	0
993	29	40.1
994	69.1	0
995	70.7	0
996	70.8	0
997	71.3	0
998	13.5	58.2
999	72	0
1000	72	0
1000	72.1	0
1000	14.8	58.2
1000	74.1	0
1000	41.6	33.4
1010	76	0
1010	76.5	0
1010	22.1	54.3
1010	77.2	0
1010	78	0
1010	78	0
1010	78.7	0
1010	24.4	55.1
1010	79.5	0
1010	79.8	0
1020	79.8	0
1020	80.1	0
1020	6.76	73.7
1020	28.1	52.4
1020	80.8	0
1020	81	0
1020	82.1	0
1020	82.2	0
1020	82.3	0
1020	16.1	66.5
1030	82.8	0
1030	62.2	21
1030	83.3	0
1030	84.1	0
1030	10	74.6
1030	84.9	0
1030	86	0
1030	86	0
1030	86	0
1030	88.2	0
1040	89	0
1040	91.5	0
1040	94.4	0
1040	95.8	0
1040	36.3	61.7
1040	98.2	0
1040	42.5	55.9
1040	98.5	0
1040	99.7	0
1040	100	0
1050	101	0
1050	102	0
1050	103	0
1050	89.2	15.3
1050	16.1	91.9
1050	108	0
1050	110	0
1050	110	0
1050	115	0
1050	10.1	107
1060	119	0
1060	28.2	90.6
1060	120	0
1060	34.2	90.4
1060	126	0
1060	129	0
1060	134	0
1060	32.2	109
1060	36.2	107
1060	147	0
1070	161	0
1070	163	0
1070	72.1	95.2
1070	22.1	153
1070	179	0
1070	192	0

## Sheet: 3B
# right bin edge - time (s)	n_bound	n_prod
5.1	1070	5
13	875	27
24.7	532	56
40.4	332	57
60.1	194	46
83.6	107	27
111	43	12

## Sheet: 3C
# right bin edge - time (s)	n_bound	n_prod
5.1	342	7
13	211	11
24.7	70	6
40.4	22	3
60.1	4	0
83.6	0	0
111	0	0

## Sheet: 3D
# dwell time (s)	p_lat mcc	p_lat t102s
3.14	0.00467	0.0205
9.03	0.0309	0.0521
18.8	0.105	0.0857
32.6	0.172	0.136
50.3	0.237	nan
71.9	0.252	nan
97.4	0.279	nan

## Sheet: 3E
time (s)	observed	n=1.0	n=2	n=3.0
1e-06	1.01e-10	0.00463763	8.76e-10	1.24e-16
0.0501682	2.93e-05	0.00463763	4.39e-05	3.1e-07
0.100335	6.53e-05	0.00463763	8.77e-05	1.24e-06
0.150503	0.00010421	0.00463763	0.00013131	2.78e-06
0.20067	0.00014504	0.00463763	0.00017482	4.92e-06
0.250837	0.00018727	0.00463763	0.00021821	7.66e-06
0.301004	0.00023059	0.00463763	0.00026146	1.1e-05
0.351172	0.00027479	0.00463763	0.00030459	1.49e-05
0.401339	0.0003197	0.00463763	0.00034759	1.94e-05
0.451506	0.00036521	0.00463763	0.00039047	2.45e-05
0.501673	0.00041122	0.00463763	0.00043322	3.02e-05
0.55184	0.00045765	0.00463763	0.00047585	3.64e-05
0.602008	0.00050443	0.00463763	0.00051835	4.32e-05
0.652175	0.00055151	0.00463763	0.00056072	5.05e-05
0.702342	0.00059884	0.00463763	0.00060298	5.84e-05
0.752509	0.00064637	0.00463763	0.00064511	6.68e-05
0.802677	0.00069408	0.00463763	0.00068712	7.58e-05
0.852844	0.00074193	0.00463763	0.00072901	8.53e-05
0.903011	0.00078989	0.00463763	0.00077077	9.53e-05
0.953178	0.00083794	0.00463763	0.00081242	0.00010587
1.00335	0.00088605	0.00463763	0.00085394	0.00011694
1.05351	0.0009342	0.00463763	0.00089535	0.00012852
1.10368	0.00098238	0.00463763	0.00093663	0.00014061
1.15385	0.00103056	0.00463763	0.0009778	0.0001532
1.20401	0.00107873	0.00463763	0.00101885	0.00016628
1.25418	0.00112688	0.00463763	0.00105979	0.00017986
1.30435	0.00117499	0.00463763	0.0011006	0.00019393
1.35452	0.00122306	0.00463763	0.0011413	0.00020848
1.40468	0.00127106	0.00463763	0.00118188	0.00022351
1.45485	0.00131899	0.00463763	0.00122235	0.00023901
1.50502	0.00136684	0.00463763	0.0012627	0.00025497
1.55518	0.0014146	0.00463763	0.00130294	0.0002714
1.60535	0.00146226	0.00463763	0.00134306	0.00028829
1.65552	0.00150981	0.00463763	0.00138307	0.00030563
1.70569	0.00155725	0.00463763	0.00142297	0.00032342
1.75585	0.00160458	0.00463763	0.00146275	0.00034165
1.80602	0.00165177	0.00463763	0.00150242	0.00036032
1.85619	0.00169883	0.00463763	0.00154199	0.00037943
1.90636	0.00174575	0.00463763	0.00158143	0.00039896
1.95652	0.00179253	0.00463763	0.00162077	0.00041892
2.00669	0.00183916	0.00463763	0.00166	0.00043931
2.05686	0.00188564	0.00463763	0.00169912	0.0004601
2.10702	0.00193196	0.00463763	0.00173813	0.00048132
2.15719	0.00197811	0.00463763	0.00177703	0.00050293
2.20736	0.0020241	0.00463763	0.00181582	0.00052496
2.25753	0.00206992	0.00463763	0.0018545	0.00054738
2.30769	0.00211557	0.00463763	0.00189308	0.00057019
2.35786	0.00216104	0.00463763	0.00193155	0.0005934
2.40803	0.00220634	0.00463763	0.00196991	0.00061699
2.45819	0.00225145	0.00463763	0.00200816	0.00064097
2.50836	0.00229637	0.00463763	0.00204631	0.00066532
2.55853	0.00234111	0.00463763	0.00208436	0.00069004
2.6087	0.00238566	0.00463763	0.0021223	0.00071514
2.65886	0.00243002	0.00463763	0.00216013	0.0007406
2.70903	0.00247418	0.00463763	0.00219786	0.00076642
2.7592	0.00251815	0.00463763	0.00223549	0.0007926
2.80937	0.00256192	0.00463763	0.00227302	0.00081913
2.85953	0.00260549	0.00463763	0.00231044	0.00084602
2.9097	0.00264886	0.00463763	0.00234776	0.00087325
2.95987	0.00269203	0.00463763	0.00238498	0.00090082
3.01003	0.00273499	0.00463763	0.00242209	0.00092872
3.0602	0.00277775	0.00463763	0.00245911	0.00095697
3.11037	0.0028203	0.00463763	0.00249602	0.00098554
3.16054	0.00286264	0.00463763	0.00253283	0.00101444
3.2107	0.00290477	0.00463763	0.00256955	0.00104366
3.26087	0.00294669	0.00463763	0.00260616	0.0010732
3.31104	0.0029884	0.00463763	0.00264268	0.00110306
3.3612	0.0030299	0.00463763	0.0026791	0.00113323
3.41137	0.00307119	0.00463763	0.00271541	0.0011637
3.46154	0.00311226	0.00463763	0.00275164	0.00119448
3.51171	0.00315312	0.00463763	0.00278776	0.00122557
3.56187	0.00319376	0.00463763	0.00282378	0.00125695
3.61204	0.00323419	0.00463763	0.00285971	0.00128862
3.66221	0.0032744	0.00463763	0.00289555	0.00132059
3.71238	0.0033144	0.00463763	0.00293129	0.00135284
3.76254	0.00335418	0.00463763	0.00296693	0.00138537
3.81271	0.00339374	0.00463763	0.00300247	0.00141819
3.86288	0.00343308	0.00463763	0.00303793	0.00145128
3.91304	0.00347221	0.00463763	0.00307328	0.00148465
3.96321	0.00351112	0.00463763	0.00310855	0.00151829
4.01338	0.00354981	0.00463763	0.00314372	0.00155219
4.06355	0.00358828	0.00463763	0.00317879	0.00158636
4.11371	0.00362653	0.00463763	0.00321378	0.00162079
4.16388	0.00366457	0.00463763	0.00324867	0.00165548
4.21405	0.00370238	0.00463763	0.00328347	0.00169042
4.26421	0.00373998	0.00463763	0.00331818	0.00172561
4.31438	0.00377735	0.00463763	0.00335279	0.00176105
4.36455	0.00381451	0.00463763	0.00338732	0.00179674
4.41472	0.00385145	0.00463763	0.00342175	0.00183267
4.46488	0.00388817	0.00463763	0.0034561	0.00186883
4.51505	0.00392467	0.00463763	0.00349035	0.00190524
4.56522	0.00396095	0.00463763	0.00352452	0.00194187
4.61539	0.00399702	0.00463763	0.00355859	0.00197874
4.66555	0.00403286	0.00463763	0.00359258	0.00201583
4.71572	0.00406849	0.00463763	0.00362647	0.00205315
4.76589	0.0041039	0.00463763	0.00366028	0.00209069
4.81605	0.0041391	0.00463763	0.00369401	0.00212845
4.86622	0.00417407	0.00463763	0.00372764	0.00216642
4.91639	0.00420883	0.00463763	0.00376119	0.00220461
4.96656	0.00424337	0.00463763	0.00379465	0.00224301
5.01672	0.00427769	0.00463763	0.00382802	0.00228161
5.06689	0.0043118	0.00463763	0.00386131	0.00232042
5.11706	0.0043457	0.00463763	0.00389451	0.00235943
5.16722	0.00437937	0.00463763	0.00392762	0.00239865
5.21739	0.00441283	0.00463763	0.00396065	0.00243805
5.26756	0.00444608	0.00463763	0.0039936	0.00247766
5.31773	0.00447911	0.00463763	0.00402646	0.00251745
5.36789	0.00451193	0.00463763	0.00405924	0.00255743
5.41806	0.00454454	0.00463763	0.00409193	0.0025976
5.46823	0.00457693	0.00463763	0.00412454	0.00263795
5.5184	0.00460911	0.00463763	0.00415707	0.00267849
5.56856	0.00464108	0.00463763	0.00418951	0.0027192
5.61873	0.00467283	0.00463763	0.00422187	0.00276009
5.6689	0.00470438	0.00463763	0.00425415	0.00280115
5.71906	0.00473571	0.00463763	0.00428635	0.00284239
5.76923	0.00476683	0.00463763	0.00431846	0.00288379
5.8194	0.00479775	0.00463763	0.00435049	0.00292536
5.86957	0.00482845	0.00463763	0.00438245	0.0029671
5.91973	0.00485895	0.00463763	0.00441432	0.003009
5.9699	0.00488924	0.00463763	0.00444611	0.00305105
6.02007	0.00491932	0.00463763	0.00447782	0.00309327
6.07023	0.00494919	0.00463763	0.00450945	0.00313564
6.1204	0.00497886	0.00463763	0.004541	0.00317816
6.17057	0.00500832	0.00463763	0.00457247	0.00322084
6.22074	0.00503757	0.00463763	0.00460387	0.00326366
6.2709	0.00506662	0.00463763	0.00463518	0.00330663
6.32107	0.00509547	0.00463763	0.00466642	0.00334974
6.37124	0.00512411	0.00463763	0.00469758	0.00339299
6.42141	0.00515255	0.00463763	0.00472866	0.00343639
6.47157	0.00518079	0.00463763	0.00475966	0.00347992
6.52174	0.00520883	0.00463763	0.00479059	0.00352359
6.57191	0.00523666	0.00463763	0.00482143	0.00356739
6.62207	0.0052643	0.00463763	0.00485221	0.00361132
6.67224	0.00529173	0.00463763	0.0048829	0.00365538
6.72241	0.00531897	0.00463763	0.00491352	0.00369957
6.77258	0.005346	0.00463763	0.00494407	0.00374389
6.82274	0.00537284	0.00463763	0.00497454	0.00378833
6.87291	0.00539948	0.00463763	0.00500493	0.00383289
6.92308	0.00542593	0.00463763	0.00503525	0.00387757
6.97324	0.00545217	0.00463763	0.00506549	0.00392236
7.02341	0.00547823	0.00463763	0.00509566	0.00396728
7.07358	0.00550408	0.00463763	0.00512576	0.0040123
7.12375	0.00552975	0.00463763	0.00515578	0.00405744
7.17391	0.00555522	0.00463763	0.00518573	0.00410269
7.22408	0.0055805	0.00463763	0.0052156	0.00414805
7.27425	0.00560558	0.00463763	0.0052454	0.00419351
7.32442	0.00563048	0.00463763	0.00527513	0.00423908
7.37458	0.00565518	0.00463763	0.00530479	0.00428475
7.42475	0.00567969	0.00463763	0.00533437	0.00433053
7.47492	0.00570401	0.00463763	0.00536389	0.0043764
7.52508	0.00572815	0.00463763	0.00539333	0.00442237
7.57525	0.0057521	0.00463763	0.0054227	0.00446844
7.62542	0.00577585	0.00463763	0.00545199	0.0045146
7.67559	0.00579943	0.00463763	0.00548122	0.00456085
7.72575	0.00582281	0.00463763	0.00551038	0.00460719
7.77592	0.00584601	0.00463763	0.00553946	0.00465363
7.82609	0.00586903	0.00463763	0.00556848	0.00470015
7.87625	0.00589186	0.00463763	0.00559743	0.00474675
7.92642	0.00591451	0.00463763	0.0056263	0.00479344
7.97659	0.00593698	0.00463763	0.00565511	0.00484022
8.02676	0.00595926	0.00463763	0.00568385	0.00488707
8.07692	0.00598136	0.00463763	0.00571252	0.00493401
8.12709	0.00600329	0.00463763	0.00574112	0.00498102
8.17726	0.00602503	0.00463763	0.00576965	0.00502811
8.22743	0.00604659	0.00463763	0.00579811	0.00507528
8.27759	0.00606797	0.00463763	0.00582651	0.00512251
8.32776	0.00608918	0.00463763	0.00585484	0.00516983
8.37793	0.00611021	0.00463763	0.0058831	0.00521721
8.42809	0.00613106	0.00463763	0.00591129	0.00526466
8.47826	0.00615174	0.00463763	0.00593942	0.00531217
8.52843	0.00617224	0.00463763	0.00596748	0.00535976
8.5786	0.00619257	0.00463763	0.00599547	0.00540741
8.62876	0.00621272	0.00463763	0.0060234	0.00545512
8.67893	0.0062327	0.00463763	0.00605126	0.0055029
8.7291	0.00625251	0.00463763	0.00607906	0.00555073
8.77926	0.00627215	0.00463763	0.00610679	0.00559863
8.82943	0.00629161	0.00463763	0.00613445	0.00564658
8.8796	0.00631091	0.00463763	0.00616205	0.00569459
8.92977	0.00633004	0.00463763	0.00618959	0.00574266
8.97993	0.00634899	0.00463763	0.00621706	0.00579078
9.0301	0.00636778	0.00463763	0.00624446	0.00583895
9.08027	0.0063864	0.00463763	0.0062718	0.00588717
9.13044	0.00640486	0.00463763	0.00629908	0.00593545
9.1806	0.00642315	0.00463763	0.0063263	0.00598377
9.23077	0.00644127	0.00463763	0.00635345	0.00603214
9.28094	0.00645923	0.00463763	0.00638053	0.00608056
9.3311	0.00647702	0.00463763	0.00640756	0.00612902
9.38127	0.00649465	0.00463763	0.00643452	0.00617753
9.43144	0.00651212	0.00463763	0.00646142	0.00622608
9.48161	0.00652942	0.00463763	0.00648825	0.00627467
9.53177	0.00654657	0.00463763	0.00651503	0.00632331
9.58194	0.00656355	0.00463763	0.00654174	0.00637198
9.63211	0.00658037	0.00463763	0.00656839	0.00642069
9.68227	0.00659704	0.00463763	0.00659498	0.00646944
9.73244	0.00661354	0.00463763	0.00662151	0.00651822
9.78261	0.00662989	0.00463763	0.00664798	0.00656704
9.83278	0.00664608	0.00463763	0.00667438	0.00661589
9.88294	0.00666211	0.00463763	0.00670073	0.00666477
9.93311	0.00667799	0.00463763	0.00672701	0.00671369
9.98328	0.00669371	0.00463763	0.00675324	0.00676264
10.0334	0.00670928	0.00463763	0.0067794	0.00681162
10.0836	0.00672469	0.00463763	0.0068055	0.00686062
10.1338	0.00673995	0.00463763	0.00683155	0.00690965
10.1839	0.00675506	0.00463763	0.00685753	0.00695871
10.2341	0.00677002	0.00463763	0.00688346	0.0070078
10.2843	0.00678482	0.00463763	0.00690933	0.00705691
10.3344	0.00679947	0.00463763	0.00693514	0.00710604
10.3846	0.00681398	0.00463763	0.00696089	0.0071552
10.4348	0.00682833	0.00463763	0.00698658	0.00720437
10.485	0.00684254	0.00463763	0.00701221	0.00725357
10.5351	0.00685659	0.00463763	0.00703779	0.00730279
10.5853	0.0068705	0.00463763	0.0070633	0.00735202
10.6355	0.00688427	0.00463763	0.00708876	0.00740128
10.6856	0.00689788	0.00463763	0.00711416	0.00745055
10.7358	0.00691136	0.00463763	0.00713951	0.00749983
10.786	0.00692468	0.00463763	0.0071648	0.00754914
10.8361	0.00693786	0.00463763	0.00719003	0.00759845
10.8863	0.0069509	0.00463763	0.0072152	0.00764778
10.9365	0.0069638	0.00463763	0.00724032	0.00769712
10.9866	0.00697655	0.00463763	0.00726538	0.00774647
11.0368	0.00698917	0.00463763	0.00729039	0.00779584
11.087	0.00700164	0.00463763	0.00731534	0.00784521
11.1371	0.00701397	0.00463763	0.00734023	0.00789459
11.1873	0.00702616	0.00463763	0.00736507	0.00794398
11.2375	0.00703821	0.00463763	0.00738985	0.00799338
11.2876	0.00705013	0.00463763	0.00741458	0.00804278
11.3378	0.0070619	0.00463763	0.00743925	0.00809219
11.388	0.00707354	0.00463763	0.00746387	0.0081416
11.4381	0.00708504	0.00463763	0.00748843	0.00819102
11.4883	0.00709641	0.00463763	0.00751294	0.00824045
11.5385	0.00710764	0.00463763	0.00753739	0.00828987
11.5886	0.00711874	0.00463763	0.00756179	0.0083393
11.6388	0.0071297	0.00463763	0.00758614	0.00838872
11.689	0.00714053	0.00463763	0.00761043	0.00843815
11.7391	0.00715123	0.00463763	0.00763467	0.00848758
11.7893	0.00716179	0.00463763	0.00765886	0.008537
11.8395	0.00717222	0.00463763	0.00768299	0.00858643
11.8896	0.00718252	0.00463763	0.00770707	0.00863585
11.9398	0.00719269	0.00463763	0.0077311	0.00868527
11.99	0.00720274	0.00463763	0.00775507	0.00873468
12.0401	0.00721265	0.00463763	0.00777899	0.00878409
12.0903	0.00722243	0.00463763	0.00780286	0.0088335
12.1405	0.00723209	0.00463763	0.00782668	0.0088829
12.1906	0.00724162	0.00463763	0.00785044	0.00893229
12.2408	0.00725102	0.00463763	0.00787416	0.00898167
12.291	0.00726029	0.00463763	0.00789782	0.00903105
12.3411	0.00726944	0.00463763	0.00792143	0.00908042
12.3913	0.00727847	0.00463763	0.00794499	0.00912977
12.4415	0.00728737	0.00463763	0.0079685	0.00917912
12.4916	0.00729615	0.00463763	0.00799195	0.00922846
12.5418	0.0073048	0.00463763	0.00801536	0.00927779
12.592	0.00731333	0.00463763	0.00803871	0.0093271
12.6421	0.00732174	0.00463763	0.00806202	0.00937641
12.6923	0.00733003	0.00463763	0.00808527	0.0094257
12.7425	0.00733819	0.00463763	0.00810848	0.00947497
12.7926	0.00734624	0.00463763	0.00813163	0.00952424
12.8428	0.00735417	0.00463763	0.00815474	0.00957348
12.893	0.00736197	0.00463763	0.00817779	0.00962272
12.9431	0.00736966	0.00463763	0.0082008	0.00967193
12.9933	0.00737724	0.00463763	0.00822375	0.00972113
13.0435	0.00738469	0.00463763	0.00824666	0.00977032
13.0936	0.00739203	0.00463763	0.00826952	0.00981948
13.1438	0.00739925	0.00463763	0.00829233	0.00986863
13.194	0.00740635	0.00463763	0.00831509	0.00991776
13.2441	0.00741334	0.00463763	0.0083378	0.00996687
13.2943	0.00742022	0.00463763	0.00836046	0.010016
13.3445	0.00742698	0.00463763	0.00838308	0.010065
13.3946	0.00743362	0.00463763	0.00840564	0.0101141
13.4448	0.00744016	0.00463763	0.00842816	0.0101631
13.495	0.00744658	0.00463763	0.00845063	0.0102121
13.5452	0.00745289	0.00463763	0.00847306	0.0102611
13.5953	0.00745909	0.00463763	0.00849543	0.0103101
13.6455	0.00746518	0.00463763	0.00851776	0.010359
13.6957	0.00747116	0.00463763	0.00854004	0.0104079
13.7458	0.00747703	0.00463763	0.00856228	0.0104568
13.796	0.00748279	0.00463763	0.00858447	0.0105057
13.8462	0.00748844	0.00463763	0.00860661	0.0105545
13.8963	0.00749398	0.00463763	0.0086287	0.0106033
13.9465	0.00749942	0.00463763	0.00865075	0.0106521
13.9967	0.00750475	0.00463763	0.00867275	0.0107009
14.0468	0.00750997	0.00463763	0.00869471	0.0107496
14.097	0.00751509	0.00463763	0.00871661	0.0107983
14.1472	0.0075201	0.00463763	0.00873848	0.010847
14.1973	0.00752501	0.00463763	0.0087603	0.0108957
14.2475	0.00752981	0.00463763	0.00878207	0.0109443
14.2977	0.00753451	0.00463763	0.00880379	0.0109929
14.3478	0.0075391	0.00463763	0.00882548	0.0110415
14.398	0.00754359	0.00463763	0.00884711	0.01109
14.4482	0.00754799	0.00463763	0.0088687	0.0111385
14.4983	0.00755227	0.00463763	0.00889025	0.011187
14.5485	0.00755646	0.00463763	0.00891175	0.0112355
14.5987	0.00756055	0.00463763	0.00893321	0.0112839
14.6488	0.00756454	0.00463763	0.00895462	0.0113323
14.699	0.00756842	0.00463763	0.00897599	0.0113806
14.7492	0.00757221	0.00463763	0.00899731	0.011429
14.7993	0.0075759	0.00463763	0.00901859	0.0114772
14.8495	0.0075795	0.00463763	0.00903983	0.0115255
14.8997	0.00758299	0.00463763	0.00906102	0.0115737
14.9498	0.00758639	0.00463763	0.00908217	0.0116219
15	0.00758969	0.00463763	0.00910328	0.0116701

## Sheet: 4B
# LAT delay time (s)
22.1
28.1
24.2
36.2
10.1
32.2
28.2
12.1
16.1
20.1
18.1
22.1
34.2
10
14
20.1
34.2
62.2
9.6
72.1
5.98
15.3
34.4
13.1
10.2
19.5
7.99
14.8
17.1
7.87
21.6
28.5
17
12.6
12.3
20.6
18.3
14
11.9
33.4
16.1
29
5.25
9.46
22.2
13.5
47.5
36.3
24.4
89.2
44.1
12.4
5.48
23.1
2.93
37.2
15.5
46.1
23.3
8
4.41
29.5
14.3
8.02
16.8
8.03
1.69
39.5
11.8
19.4
1.66
15.5
36.7
16.8
15.6
19
36.6
42.5
10
41.6
13.6
14.8
14.9
22.8
20.7
6.76
8.72
4.74
30.7
26.7
22.7
32
34
38
78
26
26
18
32
18
32
46
16
34
32
14
48
18
8
10
40
66
22
4
22

[truncated: 20 more sheets: 4D, 4F, 5, 6C, 6D, S1A, S1E, S1F, S1G, S1H, S2A, S2B, S2C, S3, S4A, S4B, S4C, S4F, S5A, S5B]
